# Supplementary material for: Powerful Potential of Polyfluoroalkyl-Containing 4-Arylhydrazinylidenepyrazol-3-ones for Pharmaceuticals
Source: Molecules. 2022 Dec 21;28(1):59. doi: 10.3390/molecules28010059 (PMC9821843; doi:10.3390/molecules28010059)
Supplement: Supplementary file 1 [file molecules-28-00059-s001.zip]

Archive with 1 entries (1 files):
- molecules-2079579-supplementary.pdf
